# Supplementary material for: Novel feature selection methods for construction of accurate epigenetic clocks
Source: PLoS Comput Biol. 2022 Aug 19;18(8):e1009938. doi: 10.1371/journal.pcbi.1009938 (PMC9432708; doi:10.1371/journal.pcbi.1009938)
Supplement: S3 Table — (CSV) [file pcbi.1009938.s003.csv]

	boruta (53)	rfe1500_to_boruta (52)	rfe_1000_to_rfecv_cpgs (548)	rfe100 (161)	sfm_elas (16)	sfm_elas_boruta (7)	sfm_extra (5)	sfm_extra_boruta (5)	rfe1500_to_sfm (16)	kbest25 (36)	kbest2k_boruta (35)	basic_elas (276)	ga (85)	rfe10k_ga_list (54)	inter (698)	inter_boruta (102)	var_thres (2)	post_select_inter (1)	most_freq_10 (10)	most_freq_5 (5)	NN_benchmarking	boruta (53)_genes	rfe1500_to_boruta (52)_genes	rfe_1000_to_rfecv_cpgs (548)_genes	rfe100 (161)_genes	sfm_elas (16)_genes	sfm_elas_boruta (7)_genes	sfm_extra (5)_genes	sfm_extra_boruta (5)_genes	rfe1500_to_sfm (16)_genes	kbest25 (36)_genes	kbest2k_boruta (35)_genes	basic_elas (276)_genes	ga (85)_genes	rfe10k_ga_list (54)_genes	inter (698)_genes	inter_boruta (102)_genes	var_thres (2)_genes	post_select_inter (1)_genes	most_freq_10 (10)_genes	most_freq_5 (5)_genes	NN_benchmarking_genes
0	cg23091758	cg14296767	cg27544191	cg02368820	cg11807280	cg11807280	cg24724428	cg24724428	cg11807280	cg16054275	cg23091758	cg15084543	cg02853801	cg02110858	cg27544191	cg16054275	cg24007926	cg16867657	cg16867657	cg16867657	cg03271487	NRIP3	HLA-L	SBF1	PRDM16;PRDM16			ELOVL2	ELOVL2		F5	NRIP3	ELTD1;ELTD1	ARHGEF7;ARHGEF7;ARHGEF7	PLEC1;PLEC1;PLEC1	SBF1	F5		ELOVL2	ELOVL2	ELOVL2
1	cg14361627	cg01074797	cg06894070	cg02159489	cg09651654	cg04875128	cg07553761	cg07553761	cg09651654	cg14361627	cg14361627	cg02368820	cg22580512	cg06349546	cg05673425	cg12317815	cg15794987		cg10501210	cg10501210	cg00573770	KLF14	PDZK1IP1	KRTAP5-7			OTUD7A	TRIM59	TRIM59		KLF14	KLF14	PRDM16;PRDM16	NCOR2;NCOR2	POLDIP3;RNU12;POLDIP3	DPP6;DPP6	ASPA;ASPA					ZEB2;ZEB2;ZEB2
2	cg04084157	cg07553761	cg25828445	cg06894070	cg04875128	cg10501210	cg06639320	cg06639320	cg04875128	cg07553761	cg07553761	cg02159489	cg05673425	cg14296767	cg18427465	cg19283806			cg22454769	cg22454769	cg24134897	VGF	TRIM59		KRTAP5-7	OTUD7A		FHL2;FHL2;FHL2;FHL2	FHL2;FHL2;FHL2;FHL2	OTUD7A	TRIM59	TRIM59		DPP6;DPP6	HLA-L	FBXO34;FBXO34	CCDC102B			FHL2;FHL2;FHL2;FHL2	FHL2;FHL2;FHL2;FHL2	TSPAN4;TSPAN4;TSPAN4;TSPAN4;TSPAN4;TSPAN4;TSPAN4
3	cg07553761	cg12317815	cg17547708	cg25828445	cg16464924	cg23744638	cg24079702	cg24079702	cg16464924	cg25994988	cg24079702	cg14782559	cg18427465	cg12317815	cg06894070	cg05404236			cg04875128	cg04875128	cg05526809	TRIM59	ASPA;ASPA	LOC100144603;CHKB-CPT1B;CHKB		GAA;GAA;GAA		FHL2;FHL2;FHL2;FHL2	FHL2;FHL2;FHL2;FHL2	GAA;GAA;GAA	UBASH3B	FHL2;FHL2;FHL2;FHL2	COL11A2;COL11A2;COL11A2	FBXO34;FBXO34	ASPA;ASPA	KRTAP5-7	IRS2			OTUD7A	OTUD7A	MAEA;MAEA
4	cg24079702	cg24079702	cg17149911	cg12317815	cg02159489	cg08993878	cg16867657	cg16867657	cg02159489	cg24079702	cg19283806	cg24627299	cg23878906	cg07553761	cg25828445	cg01528542			cg19283806	cg19283806	cg14614643	FHL2;FHL2;FHL2;FHL2	FHL2;FHL2;FHL2;FHL2	AAK1	ASPA;ASPA			ELOVL2	ELOVL2		FHL2;FHL2;FHL2;FHL2	CCDC102B	MET;MET		TRIM59					CCDC102B	CCDC102B
5	cg17928883	cg19283806	cg14797147	cg17149911	cg02978201	cg22454769			cg02978201	cg19283806	cg10149533	cg06894070	cg00666211	cg01074797	cg17547708	cg16367976			cg06639320		cg06532574		CCDC102B		AAK1	PRM1	FHL2;FHL2;FHL2;FHL2			PRM1	CCDC102B		KRTAP5-7		PDZK1IP1	LOC100144603;CHKB-CPT1B;CHKB	TYMP;ODF3B;TYMP;TYMP			FHL2;FHL2;FHL2;FHL2		ELL2
6	cg19283806	cg10149533	cg08456051	cg08456051	cg10501210	cg16867657			cg10501210	cg03431918	cg14911690	cg25828445	cg05666820	cg11693709	cg17149911	cg17612270			cg07553761		cg01820962	CCDC102B					ELOVL2					PBX4		FZD9	PAK6;PAK6;PAK6	AAK1	CPSF3L;GLTPD1			TRIM59		NT5DC1
7	cg10149533	cg05404236	cg06345736	cg19283806	cg23744638				cg23744638	cg16419235	cg07955995	cg12317815	cg18939241	cg24079702	cg14797147	cg16008966			cg24079702		cg02978201		IRS2	TYMP;TYMP;TYMP	CCDC102B						PENK	KLF14	ASPA;ASPA	ATP10A	FHL2;FHL2;FHL2;FHL2					FHL2;FHL2;FHL2;FHL2		PRM1
8	cg10628205	cg27312979	cg06639701	cg01584086	cg08993878				cg08993878	cg04875128	cg16008966	cg17149911	cg01528542	cg19283806	cg08456051	cg25527618			cg23744638		cg01821635	NFIA;NFIA;NFIA;NFIA	SORBS1;SORBS1;SORBS1;SORBS1;SORBS1;SORBS1;SORBS1								OTUD7A		AAK1		CCDC102B		NDFIP2;NDFIP2
9	cg01820374	cg01528542	cg20102280	cg03119308	cg12031275				cg12031275	cg08234504	cg16762684	cg14797147	cg24828746	cg10149533	cg06345736	cg16762684			cg24724428		cg08456051	LAG3		HTR2A;HTR2A	RBM28;RBM28							MBP;MBP		ZBTB7A		TYMP;TYMP;TYMP	MBP;MBP			ELOVL2
10	cg14911690	cg16367976	cg16367976	cg19419291	cg21070081				cg21070081	cg16867657	cg21911021	cg08456051	cg04413886	cg05490029	cg06639701	cg19344626					cg09651654	PBX4	TYMP;ODF3B;TYMP;TYMP	TYMP;ODF3B;TYMP;TYMP	ELL2						ELOVL2	ZIK1		RGS12;RGS12	IL7		NWD1
11	cg07955995	cg17612270	cg20573307	cg20102280	cg22454769				cg22454769	cg23078123	cg16015712	cg19283806	cg17593342	cg08468401	cg23878906	cg14271665					cg25677261	KLF14	CPSF3L;GLTPD1	CHKB-CPT1B;CHKB;LOC100144603;CHKB	HTR2A;HTR2A	FHL2;FHL2;FHL2;FHL2				FHL2;FHL2;FHL2;FHL2	GPR177	ZYG11A	CCDC102B				VWA1;VWA1					PCSK6;PCSK6;PCSK6;PCSK6;PCSK6;PCSK6;PCSK6;PCSK6
12	cg04875128	cg14442715	cg25674027	cg00045070	cg22996768				cg22996768	cg00292135	cg16867657	cg01584086	cg08114265	cg01542019	cg00666211	cg18618815					cg03407524	OTUD7A	SSU72		PCSK9						C7orf13;RNF32	ELOVL2		FYN;FYN	TECR		COL1A1					FASN
13	cg25527618	cg09651654	cg17567700	cg08248579	cg05374367				cg05374367	cg01763090	cg00292135	cg03119308	cg21448423	cg01528542	cg05404236	cg07547549					cg00696044	NDFIP2;NDFIP2		SHANK3	KIF13A;KIF13A;KIF13A;KIF13A	C14orf70				C14orf70	OTUD7A	C7orf13;RNF32	RBM28;RBM28	ACOT11;ACOT11;ACOT11;ACOT11		IRS2	SLC12A5;SLC12A5
14	cg16008966	cg04875128	cg21448423	cg19236675	cg21498547				cg21498547	cg23744638	cg08262002	cg26155681	cg07434271	cg10511255	cg20102280	cg20052760					cg06653140		OTUD7A	ACOT11;ACOT11;ACOT11;ACOT11	PMS2L11	DLGAP2				DLGAP2		LDB2;LDB2	HTATIP2;HTATIP2;HTATIP2;HTATIP2;HTATIP2	PAX6	FLJ42875	HTR2A;HTR2A						SKP2;SKP2
15	cg16762684	cg03738025	cg01821635	cg25450321	cg16867657				cg16867657	cg07547549	cg21845957	cg05404236	cg13509849	cg04875128	cg16367976	cg08097417					cg21294301	MBP;MBP			LRRK1	ELOVL2				ELOVL2	SLC12A5;SLC12A5	CKB	IRS2	KCNK13	OTUD7A	TYMP;ODF3B;TYMP;TYMP	KLF14
16	cg21384462	cg05329888	cg18376999	cg00250645						cg07082267	cg18618815	cg19419291	cg19949776	cg09884851	cg25527618	cg04581938					cg14217861	ERC2	TYMP;TYMP;TYMP									COL1A1	ELL2	LOC100132724;AP4E1	SYT1;SYT1;SYT1	NDFIP2;NDFIP2						NOTCH1
17	cg21911021	cg09809672	cg13332571	cg25674027						cg06784991	cg23744638	cg23762517	cg11188103	cg03738025	cg20573307	cg08160331					cg12317815	ZIK1	EDARADD;EDARADD;EDARADD	ADM2;MIOX							ZYG11A		HIVEP3;HIVEP3;HIVEP3;HIVEP3	PTPN14		CHKB-CPT1B;CHKB;LOC100144603;CHKB	KLHL35					ASPA;ASPA
18	cg16015712	cg16366262	cg12479705	cg04566473						cg08097417	cg20052760	cg00045070	cg24724428	cg13962846	cg16762684	cg00548708					cg24534774	ZYG11A	TTLL10;TTLL10		CLYBL						KLF14		PCSK9	ELOVL2		MBP;MBP
19	cg16867657	cg14661234	cg27210536	cg10155537						cg14692377	cg04416734	cg08248579	cg11811655	cg22428961	cg25674027	cg24724428					cg23126342	ELOVL2	TNFRSF4	CPT1B;CHKB-CPT1B;CPT1B;CPT1B;CPT1B;CPT1B;CPT1B;CPT1B	OR14C36						SLC6A4;SLC6A4	ALDOA;ALDOA;ALDOA	KIF13A;KIF13A;KIF13A;KIF13A	BRP44L	PEX10;PEX10		ELOVL2					PCDH9;PCDH9
20	cg00292135	cg01820962	cg16386697	cg05374367						cg08160331	cg08097417	cg01528542	cg04193015	cg00891184	cg17567700	cg19869091					cg14517133	C7orf13;RNF32	NT5DC1	CPT1B;CPT1B;CPT1B;CPT1B;CHKB-CPT1B;CPT1B;CPT1B;CPT1B	C14orf70						KLHL35	KLF14		ACACA;ACACA;ACACA;ACACA;ACACA	KIF1B;KIF1B	SHANK3						PRPH2
21	cg08262002	cg19344626	cg05515244	cg19344626						cg03032497	cg04581938	cg20102280	cg16874583	cg13251842	cg16366262	cg03399905					cg24724428	LDB2;LDB2	NWD1	CDH5	NWD1								HTR2A;HTR2A		MIRLET7A3;LOC400931;MIRLET7B	TTLL10;TTLL10	ANKRD34C					ELOVL2
22	cg01502244	cg16867657	cg00094155	cg13603318						cg08128734	cg03032497	cg19236675	cg01074797	cg09809672	cg21448423	cg10501210					cg27014438	SGSH	ELOVL2	CHKB-CPT1B;CHKB;LOC100144603	CCDC46						RASSF5;RASSF5		PMS2L11	PDZK1IP1	EDARADD;EDARADD;EDARADD	ACOT11;ACOT11;ACOT11;ACOT11						BAT3;BAT3;BAT3;BAT3
23	cg17276082	cg08426733	cg09877744	cg01821635						cg24724428	cg21585707	cg19729744	cg03473532	cg17804348	cg01821635	cg21572722					cg23687434	ANAPC2;SSNA1	VWA1;VWA1	MAPK8IP2;MAPK8IP2							ELOVL2	FBXL18		MKLN1	TP73;TP73;TP73;TP73		ELOVL2
24	cg18618815	cg14271665	cg24529615	cg21388339						cg23500537	cg22285878	cg13167158	cg12594244	cg23621893	cg18376999	cg06685111					cg11418607	COL1A1	VWA1;VWA1		TP73;TP73;TP73;TP73							KLF14	MIB2;MIB2;MIB2;MIB2;MIB2;MIB2	LOXL1	ALG12;CRELD2;CRELD2		HCG18;TRIM39;TRIM39;HCG18;TRIM39
25	cg23744638	cg07583137	cg10093031	cg24892069						cg15804973	cg22796704	cg25450321	cg01204964	cg19584957	cg07434271	cg15121420					cg16814680		CHMP4C	TYMP;SCO2;SCO2;TYMP;SCO2;TYMP;SCO2	NRP1;NRP1;NRP1						MAP3K5	ARHGAP22	LRRK1	ITSN1;CRYZL1;ITSN1;CRYZL1	TTLL10;TTLL10	PAX6	RAB17
26	cg07905748	cg23744638	cg17641876	cg23005102						cg01974375	cg10501210	cg00250645	ch.13.104351702F	cg05156901	cg13332571	cg02872426					cg21070081	NIT2		CPT1B;CHKB;CPT1B;CHKB-CPT1B;CPT1B;CPT1B;CPT1B;CPT1B;CPT1B							PI4KB				CPT1B;CPT1B;CPT1B;CHKB-CPT1B;CPT1B;CPT1B;CPT1B;CPT1B	ADM2;MIOX	DDO;DDO
27	cg07082267	cg14583999	cg05364766	cg10578777						cg10501210	cg03399905	cg25674027	cg01542019	cg01820962	cg12479705	cg24134897					cg02872426		TMEM111									ANKRD34C		TECR	NT5DC1		TSPAN4;TSPAN4;TSPAN4;TSPAN4;TSPAN4;TSPAN4;TSPAN4					DDO;DDO
28	cg06784991	cg04481810	cg16023925	cg02907150						cg22796704	cg21572722	cg04566473	cg11847992	cg16867657	cg27210536	cg14296767					cg24892069	ZYG11A	CCNL2;CCNL2;CCNL2;CCNL2	RPL23AP82;RABL2B;RABL2B;RABL2B;RABL2B;RABL2B;RABL2B;RABL2B	PCNX						ARHGAP22	ELOVL2	CLYBL		ELOVL2	CPT1B;CHKB-CPT1B;CPT1B;CPT1B;CPT1B;CPT1B;CPT1B;CPT1B	HLA-L					NRP1;NRP1;NRP1
29	cg20052760	cg02228185	cg23687434	cg27056740						cg02650266	cg03752138	cg10155537	cg04263740	cg11847992	cg16386697	cg01074797					cg25607920		ASPA;ASPA		MIR300							SOCS3	OR14C36	VKORC1L1		CPT1B;CPT1B;CPT1B;CPT1B;CHKB-CPT1B;CPT1B;CPT1B;CPT1B	PDZK1IP1					HIVEP3;HIVEP3;HIVEP3;HIVEP3
30	cg04416734	cg15894389	cg17280346	cg05515244						cg21572722	cg06639320	cg05374367	cg06784991	cg18826637	cg05515244	cg03473532					cg19758448	ALDOA;ALDOA;ALDOA	HTR2A;HTR2A;HTR2A	ZIC1	CDH5						ELOVL2	FHL2;FHL2;FHL2;FHL2	C14orf70	ZYG11A		CDH5	MKLN1					PGAP3
31	cg08097417	cg12619204	cg14630839	cg00616572						cg22156456	cg06685111	cg21448423	cg21440084	cg11690194	cg20052760	cg17928883					cg08128734	KLF14	SBF1	ADM2	TEKT5						EIF1	HCG18;TRIM39;TRIM39;HCG18;TRIM39	ACOT11;ACOT11;ACOT11;ACOT11	CSMD2	ACOT7;ACOT7;ACOT7;ACOT7							RASSF5;RASSF5
32	cg14692377	cg23186333	cg17215449	cg01486610						cg06639320	cg22016779	cg19344626	cg16588880	cg14583999	cg00094155	cg10149533					cg11807280	SLC6A4;SLC6A4	CD44;CD44;CD44;CD44;CD44	TYMP;TYMP;TYMP	RNF170;RNF170;RNF170;RNF170;RNF170;RNF170						FHL2;FHL2;FHL2;FHL2	DNER	NWD1	SPTBN2	TMEM111	CHKB-CPT1B;CHKB;LOC100144603
33	cg04581938	cg08128734	cg19274180	cg22891070						cg22736354	cg22454769	cg13603318	ch.1.2649807R	cg15578176	cg08097417	cg13001142					cg09884851		RASSF5;RASSF5		HIF3A;HIF3A						NHLRC1	FHL2;FHL2;FHL2;FHL2	CCDC46	CAPZA1	UBE2J2;UBE2J2;UBE2J2;UBE2J2	KLF14	STXBP5;STXBP5					SYT1;SYT1;SYT1
34	cg03032497	cg24724428	cg08429705	cg24724428						cg22454769	cg04400972	cg01821635	cg05542661	cg23186333	cg09877744	cg14911690					cg22996768		ELOVL2	GNG7	ELOVL2						FHL2;FHL2;FHL2;FHL2	TRIM45;TRIM45		LOC285830;LOC285830	CD44;CD44;CD44;CD44;CD44	MAPK8IP2;MAPK8IP2	PBX4
35	cg08128734	cg19869091	cg22996768	cg27436995						cg16932827		cg21388339	cg18773260	cg00573770	cg24529615	cg14442715					cg21498547	RASSF5;RASSF5			FBXL16								TP73;TP73;TP73;TP73	HOXB7	ZEB2;ZEB2;ZEB2		SSU72					DLGAP2
36	cg11202634	cg15736994	cg24134897	cg05364766								cg12479705	cg22454769	cg10784668	cg10093031	cg04875128					cg03119308		ACCN5	TSPAN4;TSPAN4;TSPAN4;TSPAN4;TSPAN4;TSPAN4;TSPAN4										FHL2;FHL2;FHL2;FHL2	MAD1L1;MAD1L1;MAD1L1	TYMP;SCO2;SCO2;TYMP;SCO2;TYMP;SCO2	OTUD7A					RBM28;RBM28
37	cg00548708	cg10501210	cg07833467	cg10501210								cg24892069	cg16604658	cg24724428	cg17641876	cg05329888					cg11738485			KLHDC7B;KLHDC7B									NRP1;NRP1;NRP1	TBK1	ELOVL2	CPT1B;CHKB;CPT1B;CHKB-CPT1B;CPT1B;CPT1B;CPT1B;CPT1B;CPT1B	TYMP;TYMP;TYMP					HOOK2;HOOK2
38	cg24724428	cg22796704	cg17491622	cg23687434								cg23005102	cg11807280	cg22121941	cg05364766	cg21384462					cg06894070	ELOVL2	ARHGAP22	VWA1;VWA1											MIRLET7A3;LOC400931;MIRLET7B		ERC2					KRTAP5-7
39	cg23500537	cg13954457	cg07660283	cg09084244								cg10578777	cg20273670	cg15804973	cg16023925	cg23078123					cg02222791		FBLL1	RPL23AP82;RABL2B;RABL2B;RABL2B;RABL2B;RABL2B;RABL2B;RABL2B;RPL23AP82	CDK2AP1										MAP3K5	RPL23AP82;RABL2B;RABL2B;RABL2B;RABL2B;RABL2B;RABL2B;RABL2B	GPR177
40	cg22285878	cg17271658	cg04453550	cg22996768								cg02907150	cg04173852	cg20988565	cg01974375	cg01763090					cg18576044	KLF14	ATAD3A;ATAD3A;ATAD3A	TNFRSF17									PCNX	ARSG	ZFPM2	PI4KB	OTUD7A
41	cg22796704	cg13221458	cg00695177	cg02872426								cg27056740	cg11036041	cg23990535	cg23687434	cg14583999					cg18826637	ARHGAP22	SOD2;SOD2;SOD2		DDO;DDO								MIR300	LIMCH1;LIMCH1;LIMCH1	NMNAT1;LZIC;LZIC		TMEM111
42	cg10501210	cg06639320	cg10149533	cg24134897								cg05515244	cg07696277	cg22796704	cg17280346	cg07082267					cg27154731		FHL2;FHL2;FHL2;FHL2		TSPAN4;TSPAN4;TSPAN4;TSPAN4;TSPAN4;TSPAN4;TSPAN4								CDH5	OTUD4;OTUD4;OTUD4	ARHGAP22	ZIC1
43	cg24548108	cg01054110	cg13001142	cg26739149								cg00616572	cg07553761	cg06639320	cg03399905	cg06784991					cg06060874	DIDO1;DIDO1;DIDO1;DIDO1	NCOR2;NCOR2	STXBP5;STXBP5									TEKT5	TRIM59	FHL2;FHL2;FHL2;FHL2	ANKRD34C	ZYG11A					PRDM16;PRDM16
44	cg21572722	cg08886036	cg04890576	cg16069065								cg01486610	cg08468401	cg27169685	cg14630839	cg02650266					cg10578777	ELOVL2	TTLL10;TTLL10										RNF170;RNF170;RNF170;RNF170;RNF170;RNF170		C1orf159	ADM2
45	cg02650266	cg22454769	cg25665606	cg14614643								cg22891070	cg00740914	cg01054110	cg17215449	cg13221458					cg16672562		FHL2;FHL2;FHL2;FHL2	KLHDC7B									HIF3A;HIF3A		NCOR2;NCOR2	TYMP;TYMP;TYMP	SOD2;SOD2;SOD2					HIF3A;HIF3A;HIF3A
46	cg03752138	cg25769755	cg04875128	cg04453550								cg24529615	cg11540341	cg00329615	cg08886036	cg22454769					cg02368820	SOCS3	MRPL20	OTUD7A	TNFRSF17									GTDC1	IGSF11;IGSF11	TTLL10;TTLL10	FHL2;FHL2;FHL2;FHL2					PRDM16;PRDM16
47	cg22156456	cg02872426	cg19800640	cg21070081								cg24724428	cg27312979	cg25702490	cg19274180	cg16932827					cg17004290	EIF1	DDO;DDO	C22orf41									ELOVL2	SORBS1;SORBS1;SORBS1;SORBS1;SORBS1;SORBS1;SORBS1								CYP2U1
48	cg06639320	cg23746497	cg06223162	cg20249566								cg27436995	cg19453093	cg22454769	cg06685111	cg14361627					cg02228185	FHL2;FHL2;FHL2;FHL2		GPR88	NWD1								FBXL16	KCNK10;KCNK10;KCNK10	FHL2;FHL2;FHL2;FHL2	HCG18;TRIM39;TRIM39;HCG18;TRIM39	KLF14					ASPA;ASPA
49	cg05175318	cg16932827	cg19949959	cg09651654								cg05364766	cg03738025	cg03259243	cg11811655	cg04084157					cg26786615	NRXN3;NRXN3;NRXN3		MIOX												BRP44L	VGF
50	cg22454769	cg13039251	cg26820259	cg16682903								cg20988565	cg19770715	cg23746497	cg08429705	cg07553761					cg24079702	FHL2;FHL2;FHL2;FHL2	PDZD2	PKHD1;PKHD1	ACVR1;ACVR1								ZFPM2	EHMT2;SLC44A4;EHMT2		GNG7	TRIM59					FHL2;FHL2;FHL2;FHL2
51	cg15121420	cg03259243	cg17852224	cg04875128								cg23687434	cg19640789	cg16932827	cg22996768	cg27312979					cg17149911	RAB17		MAPK8IP2;MAPK8IP2	OTUD7A									ADAMTS10			SORBS1;SORBS1;SORBS1;SORBS1;SORBS1;SORBS1;SORBS1					AAK1
52	cg04400972		cg18770635	cg21700663								cg10501210	cg09809672	cg13039251	cg15121420	cg07955995					cg20102280	TRIM45;TRIM45												EDARADD;EDARADD;EDARADD	PDZD2	RAB17	KLF14					HTR2A;HTR2A
53			cg01370805	cg01188578								cg17280346	cg05373251	cg23615741	cg24134897	cg09809672					cg22851875				HADHA								ZIC1			TSPAN4;TSPAN4;TSPAN4;TSPAN4;TSPAN4;TSPAN4;TSPAN4	EDARADD;EDARADD;EDARADD
54			cg22012975	cg06223162								cg19274180	cg16867657		cg26739149	cg01820962					cg07553761			RPL23AP82;RABL2B;RABL2B;RABL2B;RPL23AP82;RABL2B;RABL2B;RABL2B;RABL2B;RABL2B;RABL2B;RABL2B;RABL2B;RABL2B;RABL2B;RABL2B	GPR88									ELOVL2			NT5DC1					TRIM59
55			cg27573991	cg06060874								cg09084244	cg00765312		cg04193015	cg16867657					cg15567368			C1orf150	PRDM16;PRDM16								CDK2AP1	ALX1		ACACA;ACACA;ACACA;ACACA;ACACA	ELOVL2
56			cg25152348	cg26820259								cg08429705	cg11422312		cg07833467	cg00292135					cg02907150			NCAPH2;LMF2;NCAPH2;NCAPH2;NCAPH2	PKHD1;PKHD1								GNG7	SLC12A7		KLHDC7B;KLHDC7B	C7orf13;RNF32					PCNX
57			cg05248234	cg16814680								cg22996768	cg24217948		cg17491622	cg08426733					cg13926174			FSCN2;FSCN2;FSCN2;FSCN2										SETBP1;SETBP1		VWA1;VWA1	VWA1;VWA1
58			cg12318501	cg19235645								cg02872426	cg27152890		cg07660283	cg08262002					cg27056740			ADM2	FAM101A								DDO;DDO	PPP1R13L;PPP1R13L		RPL23AP82;RABL2B;RABL2B;RABL2B;RABL2B;RABL2B;RABL2B;RABL2B;RPL23AP82	LDB2;LDB2					MIR300
59			cg01083915	cg26908356								cg24134897	cg17026245		cg04453550	cg01502244					cg02772880			SCO2;SCO2;SCO2;SCO2	ABCD3;ABCD3								TSPAN4;TSPAN4;TSPAN4;TSPAN4;TSPAN4;TSPAN4;TSPAN4			TNFRSF17	SGSH					HYDIN;HYDIN
60			cg02862454	cg21927991								cg26739149	cg02315732		cg12594244	cg21845957					cg19283806				ZFAT;ZFAT									FTH1		LOXL1	CKB					CCDC102B
61			cg00696044	cg00033213								cg02309026	cg00573770		cg00695177	cg17276082					cg05364766				TOP1MT									ZEB2;ZEB2;ZEB2			ANAPC2;SSNA1
62			cg11224765	cg26400546								cg16069065	cg25634141		cg10149533	cg07905748					cg22943590			ODF3B	CDK18;CDK18;CDK18												NIT2
63			cg25677261	cg11847992								cg16431787	cg23125492		cg13001142	cg04416734					cg01054110			PCSK6;PCSK6;PCSK6;PCSK6;PCSK6;PCSK6;PCSK6;PCSK6									LOC285768;LOC285768	PAX6;PAX6;PAX6		STXBP5;STXBP5	ALDOA;ALDOA;ALDOA					NCOR2;NCOR2
64			cg01843272	cg18826637								cg14614643	cg26441142		cg03431918	cg08128734					cg26739149			SBF1										MYC			RASSF5;RASSF5
65			cg05521619	cg05526809								cg25174338	cg15414028		ch.13.104351702F	cg15804973								MAPK8IP2;MAPK8IP2	MAEA;MAEA								DOCK5	FAM107B			MAP3K5
66			cg07596065	cg04263740								cg00791868	cg23360149		cg04890576	cg22285878									VKORC1L1								C14orf53;C14orf53	ACBD5;ACBD5;ACBD5			KLF14
67			cg09007244	cg05248234								cg14296767	cg27057509		cg25665606	cg24548108								RPL23AP82;RABL2B;RABL2B;RABL2B;RABL2B;RABL2B;RABL2B;RABL2B;RPL23AP82	FSCN2;FSCN2;FSCN2;FSCN2								HLA-L	VARS2;VARS2;VARS2		KLHDC7B	DIDO1;DIDO1;DIDO1;DIDO1
68			cg11784298	cg02772880								cg04453550	cg15377887		cg04875128	cg22156456								HLA-DQA1	HYDIN;HYDIN								TNFRSF17			OTUD7A	EIF1
69			cg12031275	cg15243034								cg01074797	cg03259243		cg19800640	cg06639320									USP35								PDZK1IP1			C22orf41	FHL2;FHL2;FHL2;FHL2
70			cg06421104	cg00696044								cg00695177	cg23746497		cg06223162	cg03259243								SBF1												GPR88
71			cg16932827	cg10784668								cg21070081	cg16793781		cg19949959	cg23091758									MAD1L1;MAD1L1;MAD1L1											MIOX	NRIP3
72			cg25551219	cg16471877								cg10149533	cg05898618		cg26820259	cg02110858								SBF1	COQ3									KCNQ1;KCNQ1		PKHD1;PKHD1	PLEC1;PLEC1;PLEC1
73			cg19270739	cg25677261								cg13001142	cg01719405		cg21384462	cg11693709									PCSK6;PCSK6;PCSK6;PCSK6;PCSK6;PCSK6;PCSK6;PCSK6								STXBP5;STXBP5			ERC2	PAK6;PAK6;PAK6
74			cg06299559	cg02978201								cg14615128	cg24079702		cg23621893	cg24079702								SCO2;SCO2;TYMP;SCO2;TYMP;TYMP;SCO2;SCO2	PRM1								GRID2IP	FHL2;FHL2;FHL2;FHL2		ALG12;CRELD2;CRELD2	FHL2;FHL2;FHL2;FHL2
75			cg15295200	cg00698771								cg01542019	cg00417323		cg17852224	cg25994988								NMNAT3									TECR			MAPK8IP2;MAPK8IP2	UBASH3B
76			cg22249529	cg06653140								cg16682903	cg12899747		cg18770635	cg10628205								KLHDC7B	SKP2;SKP2								ACVR1;ACVR1				NFIA;NFIA;NFIA;NFIA
77			cg12969734	cg22851875								cg09651654	cg24523259		cg01370805	cg01820374								SCO2;SCO2;SCO2;SCO2										HLA-DMB			LAG3
78			cg14457876	cg17670013								cg20249566	cg02715006		cg22012975	cg00417323								NCAPH2;LMF2;NCAPH2	GRAMD3;GRAMD3;GRAMD3;GRAMD3								NWD1	PCDHGA4;PCDHGA11;PCDHGA9;PCDHGA1;PCDHGB1;PCDHGB6;PCDHGB3;PCDHGA11;PCDHGB7;PCDHGA6;PCDHGA8;PCDHGA11;PCDHGA10;PCDHGA5;PCDHGB4;PCDHGA3;PCDHGA2;PCDHGB2;PCDHGA7;PCDHGB5		RPL23AP82;RABL2B;RABL2B;RABL2B;RPL23AP82;RABL2B;RABL2B;RABL2B;RABL2B;RABL2B;RABL2B;RABL2B;RABL2B;RABL2B;RABL2B;RABL2B
79			cg13213810	cg11784298								cg04890576	cg20012601		cg27573991	cg16419235								SHANK3	HLA-DQA1									MAML3		C1orf150	PENK
80			cg05119469	cg13989295								cg04875128	cg07583137		cg25152348	cg21911021								LMF2;NCAPH2;NCAPH2	SKA2;SKA2								OTUD7A	CHMP4C		NCAPH2;LMF2;NCAPH2;NCAPH2;NCAPH2	ZIK1
81			cg03407524	cg12031275								cg21700663	cg15578176		cg05248234	cg08234504								FASN										UBE2J2;UBE2J2;UBE2J2;UBE2J2		FSCN2;FSCN2;FSCN2;FSCN2
82			cg10482057	cg09124496								cg06223162	cg07093060		cg12318501	cg16015712								KIAA0319;KIAA0319;KIAA0319;KIAA0319;KIAA0319	LOC285954;LOC285954;INHBA								GPR88			ADM2	ZYG11A
83			cg04865531	cg25702490								cg01188578	cg22796704		cg01083915	cg07583137								SHANK3									HADHA	ARHGAP22		SCO2;SCO2;SCO2;SCO2	CHMP4C
84			cg03193168	cg22454769								cg06060874	cg23469878		cg02862454	cg23744638								SHANK3	FHL2;FHL2;FHL2;FHL2								PRDM16;PRDM16	LCN6
85			cg11663691	cg26805113								cg20909645			cg00696044	cg02228185																					ASPA;ASPA
86			cg27154731	cg05338731								cg26820259			cg11224765	cg15894389									RAB36								PKHD1;PKHD1			ODF3B	HTR2A;HTR2A;HTR2A
87			cg09809672	cg15295200								cg16814680			cg14179288	cg14692377								EDARADD;EDARADD;EDARADD	NMNAT3											TLE4	SLC6A4;SLC6A4
88			cg25232725	cg11156891								cg19235645			cg25677261	cg23186333								ACR									FAM101A			PCSK6;PCSK6;PCSK6;PCSK6;PCSK6;PCSK6;PCSK6;PCSK6	CD44;CD44;CD44;CD44;CD44
89			cg01256539	cg11807280								cg00033213			cg01843272	cg03032497								PRR16									TOP1MT			SBF1
90			cg16749614	cg26786615								cg24840300			ch.1.2649807R	cg11202634																	LPPR3			CAPZA1
91			cg09764221	cg07553761								cg26908356			cg05521619	cg23500537								MAPK8IP2	TRIM59								ABCD3;ABCD3			MAPK8IP2;MAPK8IP2
92			cg15018760	cg23126342								cg21927991			cg07596065	cg21585707								TYMP;SCO2;TYMP;SCO2;TYMP;SCO2;SCO2	PCDH9;PCDH9								ZFAT;ZFAT				FBXL18
93			cg02550738	cg18576044								cg26400546			cg09007244	cg15736994																	CDK18;CDK18;CDK18			RPL23AP82;RABL2B;RABL2B;RABL2B;RABL2B;RABL2B;RABL2B;RABL2B;RPL23AP82	ACCN5
94			cg13815695	cg03407524								cg27573991			cg05542661	cg22796704								LOC253724	FASN								C1orf150			LOC285830;LOC285830	ARHGAP22
95			cg08049519	cg27014438								cg18826637			cg18773260	cg03752138									BAT3;BAT3;BAT3;BAT3											HOXB7	SOCS3
96			cg20164887	cg17004290								cg05526809			cg11784298	cg05175318								TYMP;TYMP;TYMP;TYMP	CYP2U1								MAEA;MAEA			HLA-DQA1	NRXN3;NRXN3;NRXN3
97			cg06639320	cg15567368								cg11847992			cg12031275	cg01054110								FHL2;FHL2;FHL2;FHL2													NCOR2;NCOR2
98			cg00329615	cg05477582								cg19590421			cg06421104	cg22736354								IGSF11;IGSF11	CMTM1;CMTM1;CMTM1;CMTM1;CMTM1;CMTM1;CMTM1;CMTM1											SBF1	NHLRC1
99			cg15376996	cg09908042								cg02622647			cg16932827	cg22016779								SBF1	PCSK6;PCSK6;PCSK6;PCSK6;PCSK6;PCSK6;PCSK6;PCSK6												DNER
100			cg13039251	cg12466610								cg04263740			cg25551219	cg25769755								PDZD2	MOSC2								VKORC1L1			SBF1	MRPL20
101			cg00533811	cg08270148								cg05248234			cg19270739	cg04400972								CHKB-CPT1B;CHKB;LOC100144603;CHKB									FSCN2;FSCN2;FSCN2;FSCN2				TRIM45;TRIM45
102			cg02110858	cg09884851								cg02772880			cg06299559									PLEC1;PLEC1;PLEC1	SYT1;SYT1;SYT1								HYDIN;HYDIN			SCO2;SCO2;TYMP;SCO2;TYMP;TYMP;SCO2;SCO2
103			cg11693709	cg03738025								cg15243034			cg15295200									PAK6;PAK6;PAK6									USP35			NMNAT3
104			cg13275129	cg27154731								cg14583999			cg20273670									MAML2;MAML2									TMEM111
105			cg05915866	cg17279365								cg00696044			cg22249529									ZFHX3	ESRRG;ESRRG;ESRRG											KLHDC7B
106			cg06761421	cg01820962								cg14179288			cg04173852									MAPK8IP2;MAPK8IP2	NT5DC1								TLE4			ARSG
107			cg04520693	cg20704148								cg10784668			cg12969734										SLCO2B1;SLCO2B1								MAD1L1;MAD1L1;MAD1L1			SCO2;SCO2;SCO2;SCO2
108			cg18175263	cg16867657								cg16471877			cg14457876									SBF1	ELOVL2								COQ3			NCAPH2;LMF2;NCAPH2
109			cg09435190	cg14217861								cg25677261			cg13213810									TYMP;TYMP;TYMP	NOTCH1								PCSK6;PCSK6;PCSK6;PCSK6;PCSK6;PCSK6;PCSK6;PCSK6			SHANK3
110			cg14859874	cg01256539								cg14361804			cg05119469									UBAP2L	PRR16								TNFSF8			LMF2;NCAPH2;NCAPH2
111			cg10770023	cg25607920								cg25388952			cg03407524									CPT1B;CPT1B;CPT1B;CHKB-CPT1B;CPT1B;CPT1B;CPT1B;CPT1B	HIVEP3;HIVEP3;HIVEP3;HIVEP3								CCDC57			FASN
112			cg09828012	cg21294301								cg02978201			cg11540341									SHANK3									PRM1			GTDC1
113			cg17461666	cg02550738								cg00698771			cg10482057									NCAPH2;LMF2;NCAPH2;NCAPH2;NCAPH2												KIAA0319;KIAA0319;KIAA0319;KIAA0319;KIAA0319
114			cg07797372	cg00573770								cg06653140			cg04865531									ROR1;ROR1	ZEB2;ZEB2;ZEB2								SKP2;SKP2			SHANK3
115			cg02776313	cg08128734								cg22851875			cg19770715									TYMP;SCO2;TYMP;TYMP;SCO2	RASSF5;RASSF5											EHMT2;SLC44A4;EHMT2
116			cg05834845	cg17738613								cg17670013			cg03193168									MUC4;MUC4;MUC4	GPC5								GRAMD3;GRAMD3;GRAMD3;GRAMD3			SHANK3
117			cg23744638	cg08049519								cg13221458			cg11663691																		SOD2;SOD2;SOD2
118			cg01130792	cg05134736								cg11784298			cg27154731									SHANK3									HLA-DQA1
119			cg11738485	cg07319199								cg13989295			cg00891184									HOOK2;HOOK2	ANTXR1;ANTXR1;ANTXR1								SKA2;SKA2			KIF1B;KIF1B
120			cg16140565	cg22943590								cg12031275			cg09809672									FHIT;FHIT												EDARADD;EDARADD;EDARADD
121			cg18982286	cg24534774								cg09124496			cg25232725									SHANK3									LOC285954;LOC285954;INHBA			ACR
122			cg19437142	cg13926174								cg25702490			cg01256539									C22orf41												PRR16
123			cg03172657	cg21498547								cg22454769			cg11422312									ACSF3;ACSF3;ACSF3	DLGAP2								FHL2;FHL2;FHL2;FHL2			SLC12A7
124			cg15736994	cg13039251								cg19878479			cg16749614									ACCN5	PDZD2								LMTK3
125			cg03408122	cg14018024								cg27079096			cg09764221									SBF1	LAMC3								OR52B4			MAPK8IP2
126			cg16672562	cg05898618								cg26805113			cg21845957									HIF3A;HIF3A;HIF3A	KCNQ1;KCNQ1											CKB
127			cg01054110	cg02222791								cg06400319			cg15018760									NCOR2;NCOR2									SPRR2B			TYMP;SCO2;TYMP;SCO2;TYMP;SCO2;SCO2
128			cg12208770	cg26038582								cg16932827			cg02550738									TMEM88B	HIVEP3;HIVEP3;HIVEP3;HIVEP3
129			cg07839030	cg24079702								cg09263513			cg17026245									LMF2;NCAPH2;NCAPH2	FHL2;FHL2;FHL2;FHL2
130			cg17040924	cg04520693								cg23615741			cg04416734									OR52M1												ALDOA;ALDOA;ALDOA
131			cg22522357	cg27468880								cg21589417			cg13815695									ATF6	ADAP1								UBR3			LOC253724
132			cg07156839	cg03449867								cg12501402			cg08049519										OCA2
133			cg02368820	cg08993878								cg15295200			cg24548108									PRDM16;PRDM16									NMNAT3			DIDO1;DIDO1;DIDO1;DIDO1
134			cg02159489	cg15557840								cg11156891			cg15414028																					FAM107B
135			cg14274482	cg24088508								cg11807280			cg20164887									SBF1	C1orf109											TYMP;TYMP;TYMP;TYMP
136			cg26155681	cg17573813								cg17002719			cg06639320									HTATIP2;HTATIP2;HTATIP2;HTATIP2;HTATIP2	FHIT;FHIT								VWDE			FHL2;FHL2;FHL2;FHL2
137			cg08248579	cg14517133								cg05338731			cg00329615									KIF13A;KIF13A;KIF13A;KIF13A	PRPH2								RAB36			IGSF11;IGSF11
138			cg24363820	cg23744638								cg13387643			cg15376996									CPT1B;CPT1B;CPT1B;CHKB-CPT1B;CPT1B;CPT1B;CPT1B;CPT1B									CASZ1;CASZ1			SBF1
139			cg04566473	cg11738485								cg26786615			cg13039251									CLYBL	HOOK2;HOOK2											PDZD2
140			cg10155537	cg02228185								cg01567113			cg00533811									OR14C36	ASPA;ASPA								ATCAY			CHKB-CPT1B;CHKB;LOC100144603;CHKB
141			cg16817496	cg16140565								cg12526693			cg02110858									RPL23AP82;RABL2B;RABL2B;RABL2B;RABL2B;RABL2B;RABL2B;RABL2B;RPL23AP82	FHIT;FHIT											PLEC1;PLEC1;PLEC1
142			cg02217955	cg15894389								cg11036041			cg11693709									LMF2	HTR2A;HTR2A;HTR2A								LIMCH1;LIMCH1;LIMCH1			PAK6;PAK6;PAK6
143			cg26106626	cg21696374								cg07553761			cg13275129									NCAPH2;LMF2;NCAPH2	WDR27								TRIM59			MAML2;MAML2
144			cg24892069	cg23186333								cg23126342			cg05915866									NRP1;NRP1;NRP1	CD44;CD44;CD44;CD44;CD44								PCDH9;PCDH9			ZFHX3
145			cg11297817	cg07474670								cg18576044			cg06761421									ARSA;ARSA;ARSA;ARSA;ARSA	NCOR2;NCOR2											MAPK8IP2;MAPK8IP2
146			cg11676382	cg17348244								cg03407524			cg04520693									SHANK3	HEATR2								FASN
147			cg19808085	cg18847598								cg27014438			cg18175263									MAPK8IP2;MAPK8IP2	ASAM								BAT3;BAT3;BAT3;BAT3			SBF1
148			cg10578777	cg11418607								cg17004290			cg09435190																		CYP2U1			TYMP;TYMP;TYMP
149			cg14182563	cg07073561								cg08468401			cg10511255									MAPK8IP2												FLJ42875
150			cg09368716	cg13946163								cg15567368			cg14859874									TMEM88B	SLC9A2											UBAP2L
151			cg07863994	cg16672562								cg09908042			cg10770023									TYMP;SCO2;SCO2;TYMP;SCO2;TYMP;SCO2	HIF3A;HIF3A;HIF3A								PCSK6;PCSK6;PCSK6;PCSK6;PCSK6;PCSK6;PCSK6;PCSK6			CPT1B;CPT1B;CPT1B;CHKB-CPT1B;CPT1B;CPT1B;CPT1B;CPT1B
152			cg02218200	cg03271487								cg05477582			cg09828012									SHANK3									CMTM1;CMTM1;CMTM1;CMTM1;CMTM1;CMTM1;CMTM1;CMTM1			SHANK3
153			cg19004771	cg14837792								cg12466610			cg17461666																		MOSC2			NCAPH2;LMF2;NCAPH2;NCAPH2;NCAPH2
154			cg00616572	cg01054110								cg10482057			cg07797372									TEKT5	NCOR2;NCOR2								KIAA0319;KIAA0319;KIAA0319;KIAA0319;KIAA0319			ROR1;ROR1
155			cg27436995	cg19758448								cg27312979			cg02776313									FBXL16	PGAP3								SORBS1;SORBS1;SORBS1;SORBS1;SORBS1;SORBS1;SORBS1			TYMP;SCO2;TYMP;TYMP;SCO2
156			cg07557792	cg17040924								cg24976563			cg05834845									ODF3B;TYMP;TYMP	OR52M1								DCAF11;DCAF11;DCAF11;DCAF11;DCAF11			MUC4;MUC4;MUC4
157			cg08425796	cg08292959								cg08270148			cg23744638										MGAT5B;MGAT5B
158			cg07571637	cg22522357								cg24284539			cg01130792									SHANK3	ATF6								CCDC3			SHANK3
159			cg06367659	cg16464924								cg09884851			cg11738485									ADM2	GAA;GAA;GAA								SYT1;SYT1;SYT1			HOOK2;HOOK2
160			cg16069065	cg06532574								cg03738025			cg16140565										ELL2											FHIT;FHIT
161			cg14614643									cg09101062			cg18982286																		C5orf34			SHANK3
162			cg11344005									cg11663691			cg23500537									KLHDC7B
163			cg16108823									cg27154731			cg19437142									MIOX;MIOX												C22orf41
164			cg20769334									cg09809672			cg21585707									SBF1;SBF1									EDARADD;EDARADD;EDARADD			FBXL18
165			cg10785385									cg14906510			cg03172657									SHANK3												ACSF3;ACSF3;ACSF3
166			cg01542019									cg17279365			cg15736994									TECR									ESRRG;ESRRG;ESRRG			ACCN5
167			cg20249566									cg07646083			cg03408122									NWD1									SPRED2			SBF1
168			cg11474317									cg01820962			cg16672562									TYMP;ODF3B;TYMP;TYMP									NT5DC1			HIF3A;HIF3A;HIF3A
169			cg22122449									cg00009523			cg17271658									ACR									SNTG2			ATAD3A;ATAD3A;ATAD3A
170			cg05418105									cg16867657			cg01054110																		ELOVL2			NCOR2;NCOR2
171			cg26908356									cg14217861			cg22736354									ABCD3;ABCD3									NOTCH1			NHLRC1
172			cg11847992									cg01256539			cg23469878																		PRR16			LCN6
173			cg05526809									cg20704148			cg22016779									MAEA;MAEA									SLCO2B1;SLCO2B1			DNER
174			cg00369357									cg26882525			cg12208770									CHKB;CHKB-CPT1B;CPT1B;CPT1B;CPT1B;CPT1B									SLC36A3;SLC36A3			TMEM88B
175			cg02622647									cg16749614			cg07839030																					LMF2;NCAPH2;NCAPH2
176			cg17285325									cg25607920			cg17040924									TYMP;TYMP;TYMP;TYMP;TYMP									HIVEP3;HIVEP3;HIVEP3;HIVEP3			OR52M1
177			cg02247863									cg21294301			cg22522357																					ATF6
178			cg15243034									cg02550738			cg07156839									USP35
179			cg14583999									cg26889118			cg02368820									TMEM111												PRDM16;PRDM16
180			cg04158069									cg00573770			cg22580512																		ZEB2;ZEB2;ZEB2			NCOR2;NCOR2
181			cg10793758									cg13815695			cg02159489									SHANK3									LOC253724
182			cg12502079									cg08128734			cg14274482									SHANK3									RASSF5;RASSF5			SBF1
183			cg16471877									cg26337070			cg26155681									COQ3									ATOH8			HTATIP2;HTATIP2;HTATIP2;HTATIP2;HTATIP2
184			cg25388952									cg17738613			cg08248579									CCDC57									GPC5			KIF13A;KIF13A;KIF13A;KIF13A
185			cg00047287									cg09856996			cg17612270									CPT1B;CPT1B;CPT1B;CHKB-CPT1B;CPT1B;CPT1B;CPT1B;CPT1B									KIF26A			CPSF3L;GLTPD1
186			cg00698771									cg08049519			cg24363820																					CPT1B;CPT1B;CPT1B;CHKB-CPT1B;CPT1B;CPT1B;CPT1B;CPT1B
187			cg19324023									cg16464924			cg04566473									SHANK3									GAA;GAA;GAA			CLYBL
188			cg22851875									cg15804973			cg10155537																		MAP3K5			OR14C36
189			cg13989295									cg19991948			cg16817496									SKA2;SKA2									TIAL1;TIAL1			RPL23AP82;RABL2B;RABL2B;RABL2B;RABL2B;RABL2B;RABL2B;RABL2B;RPL23AP82
190			cg25702490									cg16983588			cg02217955																		PRDM10;PRDM10;PRDM10;PRDM10			LMF2
191			cg19878479									cg13954457			cg14271665									LMTK3									FBLL1			VWA1;VWA1
192			cg26805113									cg00740510			cg26106626																		MPPED1			NCAPH2;LMF2;NCAPH2
193			cg06400319									cg07319199			cg24892069									SPRR2B									ANTXR1;ANTXR1;ANTXR1			NRP1;NRP1;NRP1
194			cg17002719									cg05134736			cg11297817									VWDE												ARSA;ARSA;ARSA;ARSA;ARSA
195			cg26786615									cg06639320			cg11676382																		FHL2;FHL2;FHL2;FHL2			SHANK3
196			cg22910549									cg22943590			cg18618815									KLHDC7B												COL1A1
197			cg27014438									cg00329615			cg07547549									BAT3;BAT3;BAT3;BAT3									IGSF11;IGSF11			SLC12A5;SLC12A5
198			cg08468401									cg03873281			cg19808085																		PDLIM4;PDLIM4			MAPK8IP2;MAPK8IP2
199			cg12466610									cg06035200			cg10578777									MOSC2									ZHX2
200			cg10416593									cg24534774			cg14182563									TYMP;SCO2;TYMP;TYMP												MAPK8IP2
201			cg09884851									cg03259243			cg09368716									SYT1;SYT1;SYT1												TMEM88B
202			cg25728876									cg23746497			cg07863994									SCO2;SCO2;SCO2;SCO2												TYMP;SCO2;SCO2;TYMP;SCO2;TYMP;SCO2
203			cg14906510									cg13926174			cg02218200																					SHANK3
204			cg15756878									cg13039251			cg19004771									SCO2;SCO2;SCO2;SCO2									PDZD2
205			cg17279365									cg21498547			cg00616572									ESRRG;ESRRG;ESRRG									DLGAP2			TEKT5
206			cg07646083									cg08042345			cg19949776									SPRED2									C7orf30			LOC100132724;AP4E1
207			cg13909895									cg02110858			cg27436995									ARSA;ARSA;ARSA;ARSA;ARSA									PLEC1;PLEC1;PLEC1			FBXL16
208			cg00573770									cg14018024			cg07557792									ZEB2;ZEB2;ZEB2									LAMC3			ODF3B;TYMP;TYMP
209			cg05523603									cg16788050			cg08425796
210			cg09635994									cg05898618			cg07571637									SHANK3									KCNQ1;KCNQ1			SHANK3
211			cg15804973									cg17283620			cg06367659									MAP3K5									HAAO			ADM2
212			cg02227453									cg02222791			cg04400972									ADM2												TRIM45;TRIM45
213			cg16983588									cg26038582			cg16069065									PRDM10;PRDM10;PRDM10;PRDM10									HIVEP3;HIVEP3;HIVEP3;HIVEP3
214			cg04705716									cg24079702			cg14614643									CHKB-CPT1B;LOC100144603;CHKB									FHL2;FHL2;FHL2;FHL2
215			cg25306991									cg11693709			cg11344005									C22orf41									PAK6;PAK6;PAK6			KLHDC7B
216			cg07319199									cg01620164			cg16874583									ANTXR1;ANTXR1;ANTXR1									FIGN
217			cg00704796									cg10535132			cg16108823									ARSA;ARSA;ARSA;ARSA;ARSA									PKD2L2			MIOX;MIOX
218			cg08884490									cg05915866			cg20769334									SHANK3									ZFHX3			SBF1;SBF1
219			cg24534774									cg13275129			cg10785385																		MAML2;MAML2			SHANK3
220			cg03259243									cg05490029			cg01542019																		IL7			TECR
221			cg02413370									cg04520693			cg20249566									C22orf41												NWD1
222			cg13926174									cg12899747			cg11474317																					TYMP;ODF3B;TYMP;TYMP
223			cg09226288									cg24794228			cg14442715									RPL23AP82;RPL23AP82									ZNF577;ZNF577;ZNF577;ZNF577;ZNF577			SSU72
224			cg00702126									cg12682323			cg22428961									VWA1;VWA1												PEX10;PEX10
225			cg12879576									cg27468880			cg22122449									MAPK8IP2;MAPK8IP2									ADAP1			ACR
226			cg17283620									cg03449867			cg05418105									HAAO									OCA2
227			cg05988158									cg14859874			cg26908356									CHKB-CPT1B;CHKB;LOC100144603;CHKB									UBAP2L			ABCD3;ABCD3
228			cg24079702									cg08198851			cg11847992									FHL2;FHL2;FHL2;FHL2									BMP6
229			cg19089314									cg25203245			cg05526809									ADM2									FLJ32810			MAEA;MAEA
230			cg07453718									cg08993878			cg00369357									ARSA;ARSA;ARSA;ARSA;ARSA												CHKB;CHKB-CPT1B;CPT1B;CPT1B;CPT1B;CPT1B
231			cg00426976									cg25478114			cg02622647									SHANK3
232			cg03449867									cg07797372			cg17285325									OCA2									ROR1;ROR1			TYMP;TYMP;TYMP;TYMP;TYMP
233			cg05722611									cg15557840			cg02247863									C22orf41
234			cg06422471									cg24088508			cg15243034									SHANK3									C1orf109			USP35
235			cg01054241									cg19784428			cg14583999									KLHDC7B									NWD1			TMEM111
236			cg15557840									cg17573813			cg07082267																		FHIT;FHIT
237			cg24856732									cg05834845			cg04158069									SCO2;SCO2;SCO2;SCO2									MUC4;MUC4;MUC4
238			cg17573813									cg14517133			cg06784991									FHIT;FHIT									PRPH2			ZYG11A
239			cg00080682									cg07583137			cg10793758									ACR									CHMP4C			SHANK3
240			cg14517133									cg23744638			cg12502079									PRPH2												SHANK3
241			cg19112186									cg11738485			cg16471877									CPT1B;CPT1B;CPT1B;CHKB-CPT1B;CPT1B;CPT1B;CPT1B;CPT1B									HOOK2;HOOK2			COQ3
242			cg02181494									cg02228185			cg16588880									ARSA;ARSA;ARSA;ARSA;ARSA									ASPA;ASPA			SPTBN2
243			cg02228185									cg17348244			cg25388952									ASPA;ASPA									HEATR2			CCDC57
244			cg03373419									cg15894389			cg00047287									ADM2									HTR2A;HTR2A;HTR2A			CPT1B;CPT1B;CPT1B;CHKB-CPT1B;CPT1B;CPT1B;CPT1B;CPT1B
245			cg21696374									cg16140565			cg00698771									WDR27									FHIT;FHIT
246			cg07474670									cg23186333			cg19324023									NCOR2;NCOR2									CD44;CD44;CD44;CD44;CD44			SHANK3
247			cg15693572									cg07474670			cg22851875																		NCOR2;NCOR2
248			cg25575065									cg15693572			cg13989295									ARSA;ARSA;ARSA;ARSA;ARSA;ARSA;ARSA;ARSA;ARSA												SKA2;SKA2
249			cg12121634									cg21543270			cg25702490									RPL23AP82									PACS2;PACS2
250			cg11418607									cg18847598			cg19878479																		ASAM			LMTK3
251			cg06417478									cg14474302			cg16604658									HOOK2;HOOK2												TBK1
252			cg07073561									cg02819655			cg26805113																		PDE11A;PDE11A
253			cg13946163									cg21696374			cg06400319									SLC9A2									WDR27			SPRR2B
254			cg03271487									cg10507965			cg21589417																		SCD;SCD			UBR3
255			cg03274391									cg11418607			cg17002719																					VWDE
256			cg15728692									cg06417478			cg26786615									SHANK3									HOOK2;HOOK2
257			cg17074573									cg03172657			cg24007926									SHANK3									ACSF3;ACSF3;ACSF3
258			cg02245810									cg13946163			cg14361627									CPT1B;CHKB;CPT1B;CHKB-CPT1B;CPT1B;CPT1B;CPT1B;CPT1B;CPT1B									SLC9A2			KLF14
259			cg16443812									cg15736994			cg04084157									KLHDC7B									ACCN5			VGF
260			cg12317815									cg22796704			cg22910549									ASPA;ASPA									ARHGAP22			KLHDC7B
261			cg00619097									cg07073561			cg27014438									CPT1B;CHKB-CPT1B;CPT1B;CPT1B;CPT1B;CPT1B;CPT1B;CPT1B												BAT3;BAT3;BAT3;BAT3
262			cg27502912									cg16672562			cg08468401									CPT1B;CPT1B;CPT1B;CPT1B;CHKB-CPT1B;CPT1B;CPT1B;CPT1B;CPT1B;CPT1B;CPT1B;CPT1B									HIF3A;HIF3A;HIF3A
263			cg26061817									cg03271487			cg12466610									CHKB-CPT1B;LOC100144603;CHKB												MOSC2
264			cg08760073									cg14837792			cg10416593									CHKB-CPT1B;CHKB;LOC100144603;CHKB												TYMP;SCO2;TYMP;TYMP
265			cg19283806									cg03274391			cg07955995									CCDC102B												KLF14
266			cg01584086									cg01054110			cg09884851																		NCOR2;NCOR2			SYT1;SYT1;SYT1
267			cg04757410									cg12012426			cg25728876									RPL23AP82									KIAA1530			SCO2;SCO2;SCO2;SCO2
268			cg13100671									cg26553501			cg14906510									NCAPH2;NCAPH2
269			cg19419291									cg21211688			cg15756878									ELL2									ADAMTSL2;ADAMTSL2			SCO2;SCO2;SCO2;SCO2
270			cg04537738									cg19758448			cg17279365									SHANK3									PGAP3			ESRRG;ESRRG;ESRRG
271			cg23762517									cg17040924			cg07646083									HIVEP3;HIVEP3;HIVEP3;HIVEP3									OR52M1			SPRED2
272			cg20634227									cg08292959			cg14661234									ADM2									MGAT5B;MGAT5B			TNFRSF4
273			cg03450049									cg22522357			cg00292135									SBF1									ATF6			C7orf13;RNF32
274			cg19729744									cg07156839			cg13909895																					ARSA;ARSA;ARSA;ARSA;ARSA
275			cg04798154									cg06532574			cg01502244									CHKB;CHKB-CPT1B;LOC100144603									ELL2			SGSH
276			cg08423507												cg00573770									ACR												ZEB2;ZEB2;ZEB2
277			cg25450321												cg05523603									LRRK1
278			cg26003865												cg09635994									TYMP;SCO2;SCO2;TYMP;SCO2;TYMP;SCO2												SHANK3
279			cg00034755												cg25634141
280			cg05374367												cg15804973									C14orf70												MAP3K5
281			cg19344626												cg22285878									NWD1												KLF14
282			cg13603318												cg16983588									CCDC46												PRDM10;PRDM10;PRDM10;PRDM10
283			cg00270625												cg04705716									CPT1B;CPT1B;CPT1B;CPT1B;CHKB-CPT1B;CPT1B;CPT1B;CPT1B;CPT1B;CPT1B;CPT1B;CPT1B												CHKB-CPT1B;LOC100144603;CHKB
284			cg21388339												cg02227453									TP73;TP73;TP73;TP73												ADM2
285			cg23005102												cg25306991																					C22orf41
286			cg27056740												cg07319199									MIR300												ANTXR1;ANTXR1;ANTXR1
287			cg01486610												cg00704796									RNF170;RNF170;RNF170;RNF170;RNF170;RNF170												ARSA;ARSA;ARSA;ARSA;ARSA
288			cg22891070												cg08884490									HIF3A;HIF3A												SHANK3
289			cg20098015												cg24534774									ODF3B
290			cg20988565												cg03259243									ZFPM2
291			cg10501210												cg02413370																					C22orf41
292			cg21719361												cg13926174									LMF2
293			cg07576525												cg09226288									SHANK3												RPL23AP82;RPL23AP82
294			cg20810072												cg00702126									MIOX												VWA1;VWA1
295			cg02893180												cg23091758									ADM2												NRIP3
296			cg27179327												cg12879576									ARSA;ARSA;ARSA;ARSA;ARSA												MAPK8IP2;MAPK8IP2
297			cg00791868												cg17283620									C14orf53;C14orf53												HAAO
298			cg14296767												cg01719405									HLA-L
299			cg16682903												cg05988158									ACVR1;ACVR1												CHKB-CPT1B;CHKB;LOC100144603;CHKB
300			cg12107431												cg24079702									SBF1												FHL2;FHL2;FHL2;FHL2
301			cg00349050												cg19089314									C22orf41												ADM2
302			cg05329888												cg10628205									TYMP;TYMP;TYMP												NFIA;NFIA;NFIA;NFIA
303			cg20909645												cg07453718																					ARSA;ARSA;ARSA;ARSA;ARSA
304			cg20098420												cg00417323									SHANK3
305			cg22927510												cg00426976									TYMP;TYMP;TYMP												SHANK3
306			cg19235645												cg03449867									FAM101A												OCA2
307			cg21927991												cg05722611									ZFAT;ZFAT												C22orf41
308			cg05156901												cg17804348									CPT1B;CPT1B;CPT1B;CHKB-CPT1B;CPT1B;CPT1B;CPT1B;CPT1B												TP73;TP73;TP73;TP73
309			cg24849633												cg06422471									SHANK3												SHANK3
310			cg19590421												cg16015712																					ZYG11A
311			cg02772880												cg01054241									HYDIN;HYDIN												KLHDC7B
312			cg22877639												cg15557840
313			cg14114931												cg24856732									LMF2												SCO2;SCO2;SCO2;SCO2
314			cg09895653												cg17573813									MIOX												FHIT;FHIT
315			cg10784668												cg00080682									MAD1L1;MAD1L1;MAD1L1												ACR
316			cg05959377												cg14517133									SCO2;SCO2;SCO2;SCO2;SCO2;SCO2												PRPH2
317			cg17511741												cg19112186									MAPK8IP2												CPT1B;CPT1B;CPT1B;CHKB-CPT1B;CPT1B;CPT1B;CPT1B;CPT1B
318			cg14361804												cg02181494									TNFSF8												ARSA;ARSA;ARSA;ARSA;ARSA
319			cg27528247												cg02228185									MAPK8IP2;MAPK8IP2												ASPA;ASPA
320			cg02978201												cg03373419									PRM1												ADM2
321			cg10290868												cg21696374									NCAPH2;LMF2;NCAPH2												WDR27
322			cg13221458												cg07474670									SOD2;SOD2;SOD2												NCOR2;NCOR2
323			cg22918043												cg15693572									C22orf41
324			cg22454769												cg03032497									FHL2;FHL2;FHL2;FHL2
325			cg12501402												cg25575065																					ARSA;ARSA;ARSA;ARSA;ARSA;ARSA;ARSA;ARSA;ARSA
326			cg11295469												cg11202634									RPL23AP82;RABL2B;RABL2B;RABL2B;RABL2B;RABL2B;RABL2B;RABL2B;RPL23AP82
327			cg05338731												cg12121634									RAB36												RPL23AP82
328			cg13387643												cg22121941									CASZ1;CASZ1												MIRLET7A3;LOC400931;MIRLET7B
329			cg21837069												cg11418607									VWA1;VWA1
330			cg18576044												cg06417478																					HOOK2;HOOK2
331			cg17004290												cg07073561									CYP2U1
332			cg17137457												cg13946163									CPT1B;CPT1B;CPT1B;CPT1B;CHKB-CPT1B;CPT1B;CPT1B;CPT1B												SLC9A2
333			cg15567368												cg07093060
334			cg09908042												cg03271487									PCSK6;PCSK6;PCSK6;PCSK6;PCSK6;PCSK6;PCSK6;PCSK6
335			cg27312979												cg03274391									SORBS1;SORBS1;SORBS1;SORBS1;SORBS1;SORBS1;SORBS1
336			cg10490842												cg15728692									CPT1B;CPT1B;CPT1B;CHKB-CPT1B;CPT1B;CPT1B;CPT1B;CPT1B												SHANK3
337			cg24284539												cg17074573									CCDC3												SHANK3
338			cg20510080												cg02853801									LOC100144603;CHKB-CPT1B;CHKB												ARHGEF7;ARHGEF7;ARHGEF7
339			cg03738025												cg16054275																					F5
340			cg10341513												cg02245810									MAPK8IP2;MAPK8IP2												CPT1B;CHKB;CPT1B;CHKB-CPT1B;CPT1B;CPT1B;CPT1B;CPT1B;CPT1B
341			cg26034629												cg16443812									ACR												KLHDC7B
342			cg23513727												cg12317815									ADM2;MIOX												ASPA;ASPA
343			cg26567213												cg00619097									SHANK3												CPT1B;CHKB-CPT1B;CPT1B;CPT1B;CPT1B;CPT1B;CPT1B;CPT1B
344			cg00009523												cg27502912									SNTG2												CPT1B;CPT1B;CPT1B;CPT1B;CHKB-CPT1B;CPT1B;CPT1B;CPT1B;CPT1B;CPT1B;CPT1B;CPT1B
345			cg16867657												cg26061817									ELOVL2												CHKB-CPT1B;LOC100144603;CHKB
346			cg06793377												cg08760073									SHANK3												CHKB-CPT1B;CHKB;LOC100144603;CHKB
347			cg00947744												cg19283806									NCAPH2;LMF2;NCAPH2												CCDC102B
348			cg25607920												cg01584086									HIVEP3;HIVEP3;HIVEP3;HIVEP3
349			cg23221113												cg04757410									ODF3B;ODF3B												RPL23AP82
350			cg08128734												cg13100671									RASSF5;RASSF5												NCAPH2;NCAPH2
351			cg26337070												cg05666820									ATOH8												FZD9
352			cg25408497												cg19419291									ARSA;ARSA;ARSA;ARSA;ARSA;ARSA;ARSA;ARSA;ARSA;ARSA												ELL2
353			cg19921271												cg04537738									LMF2;NCAPH2;NCAPH2												SHANK3
354			cg00740510												cg23762517									MPPED1												HIVEP3;HIVEP3;HIVEP3;HIVEP3
355			cg03873281												cg20634227									PDLIM4;PDLIM4												ADM2
356			cg22943590												cg03450049																					SBF1
357			cg27023953												cg24828746									C22orf41												ZBTB7A
358			cg08042345												cg04413886									C7orf30												RGS12;RGS12
359			cg24228559												cg19729744									MAPK8IP2;MAPK8IP2
360			cg21498547												cg16008966									DLGAP2
361			cg23375068												cg04798154									MIOX												CHKB;CHKB-CPT1B;LOC100144603
362			cg20569369												cg13167158																					MIB2;MIB2;MIB2;MIB2;MIB2;MIB2
363			cg09456760												cg08423507									RPL23AP82;RABL2B;RABL2B;RABL2B;RABL2B;RABL2B;RABL2B;RABL2B												ACR
364			cg05898618												cg25450321									KCNQ1;KCNQ1												LRRK1
365			cg10968404												cg17593342									LOC100144603;CHKB-CPT1B;CHKB
366			cg23027509												cg26003865									TYMP;SCO2;SCO2;TYMP;SCO2;TYMP;SCO2												TYMP;SCO2;SCO2;TYMP;SCO2;TYMP;SCO2
367			cg02222791												cg00034755
368			cg06976202												cg05374367									ADM2;ADM2												C14orf70
369			cg01620164												cg08114265									FIGN												FYN;FYN
370			cg05490029												cg19584957									IL7												TTLL10;TTLL10
371			cg12899747												cg19344626																					NWD1
372			cg12682323												cg13603318																					CCDC46
373			cg08198851												cg00270625									BMP6												CPT1B;CPT1B;CPT1B;CPT1B;CHKB-CPT1B;CPT1B;CPT1B;CPT1B;CPT1B;CPT1B;CPT1B;CPT1B
374			cg25203245												cg21388339									FLJ32810												TP73;TP73;TP73;TP73
375			cg18782736												cg13509849																					KCNK13
376			cg06930252												cg23005102									SBF1
377			cg25478114												cg27056740																					MIR300
378			cg07600533												cg01486610									KLHDC7B												RNF170;RNF170;RNF170;RNF170;RNF170;RNF170
379			cg08296191												cg22891070									SHANK3												HIF3A;HIF3A
380			cg15894389												cg20098015									HTR2A;HTR2A;HTR2A												ODF3B
381			cg23186333												cg00548708									CD44;CD44;CD44;CD44;CD44
382			cg08890043												cg20988565									CHKB-CPT1B;LOC100144603;CHKB												ZFPM2
383			cg02301929												cg19869091									ARSA;ARSA;ARSA;ARSA;ARSA;ARSA;ARSA;ARSA;ARSA;ARSA
384			cg12012426												cg10501210									KIAA1530
385			cg22796704												cg21572722									ARHGAP22												ELOVL2
386			cg14837792												cg21719361																					LMF2
387			cg26553501												cg07576525																					SHANK3
388			cg18851100												cg20810072									SHANK3												MIOX
389			cg02756845												cg02893180									MAPK8IP2												ADM2
390			cg17738613												cg27179327									GPC5												ARSA;ARSA;ARSA;ARSA;ARSA
391			cg16464924												cg00791868									GAA;GAA;GAA												C14orf53;C14orf53
392			cg00256932												cg14296767									MAPK8IP2;MAPK8IP2												HLA-L
393			cg02405329												cg17928883									ARSA;ARSA;ARSA;ARSA;ARSA
394			cg00082897												cg16682903									TYMP;TYMP;TYMP												ACVR1;ACVR1
395			cg14782559												cg12107431									COL11A2;COL11A2;COL11A2												SBF1
396			cg07737104												cg00349050									NCAPH2												C22orf41
397			cg24627299												cg05329888									MET;MET												TYMP;TYMP;TYMP
398			cg03119308												cg20909645									RBM28;RBM28
399			cg06996138												cg20098420									RPL23AP82;RABL2B;RABL2B;RABL2B;RABL2B;RABL2B;RABL2B;RABL2B;RPL23AP82												SHANK3
400			cg02380914												cg22927510									SHANK3												TYMP;TYMP;TYMP
401			cg01528542												cg19235645																					FAM101A
402			cg00045070												cg21927991									PCSK9												ZFAT;ZFAT
403			cg10531637												cg05156901									C22orf41												CPT1B;CPT1B;CPT1B;CHKB-CPT1B;CPT1B;CPT1B;CPT1B;CPT1B
404			cg19236675												cg23078123									PMS2L11												GPR177
405			cg01081346												cg24849633									CPT1B;CPT1B;CPT1B;CPT1B;CHKB-CPT1B;CPT1B;CPT1B;CPT1B												SHANK3
406			cg04177826												cg19590421									KLHDC7B
407			cg06444575												cg02772880									VWA1;VWA1												HYDIN;HYDIN
408			cg00250645												cg01763090																					OTUD7A
409			cg06532574												cg22877639									ELL2
410			cg13686042												cg14114931									SBF1												LMF2
411			cg06803201												cg09895653									CHKB-CPT1B;LOC100144603;CHKB												MIOX
412			cg19565306												cg21440084									RPL23AP82;RABL2B;RABL2B;RABL2B;RPL23AP82;RABL2B;RABL2B;RABL2B;RABL2B;RABL2B;RABL2B;RABL2B;RABL2B;RABL2B;RABL2B;RABL2B												CSMD2
413			cg02907150												cg10784668									PCNX												MAD1L1;MAD1L1;MAD1L1
414			cg01505421												cg05959377									CHKB;CHKB-CPT1B												SCO2;SCO2;SCO2;SCO2;SCO2;SCO2
415			cg24724428												cg17511741									ELOVL2												MAPK8IP2
416			cg19621271												cg14361804									ADM2;MIOX												TNFSF8
417			cg10353737												cg27528247									RPL23AP82;RABL2B;RABL2B;RABL2B;RPL23AP82;RABL2B;RABL2B;RABL2B;RABL2B;RABL2B;RABL2B;RABL2B;RABL2B;RABL2B;RABL2B;RABL2B												MAPK8IP2;MAPK8IP2
418			cg15764655												cg02978201									SBF1												PRM1
419			cg14171109												cg23990535									MAPK8IP2;MAPK8IP2												NMNAT1;LZIC;LZIC
420			cg09084244												cg10290868									CDK2AP1												NCAPH2;LMF2;NCAPH2
421			cg02019805												cg02650266
422			cg02872426												cg13221458									DDO;DDO												SOD2;SOD2;SOD2
423			cg23060735												cg22918043									ARSA;ARSA;ARSA;ARSA;ARSA												C22orf41
424			cg02309026												cg22454769																					FHL2;FHL2;FHL2;FHL2
425			cg25174338												cg12501402									DOCK5
426			cg01074797												cg11295469									PDZK1IP1												RPL23AP82;RABL2B;RABL2B;RABL2B;RABL2B;RABL2B;RABL2B;RABL2B;RPL23AP82
427			cg15909600												cg05338731									MAPK8IP2												RAB36
428			cg21070081												cg13387643																					CASZ1;CASZ1
429			cg11953250												cg07696277									ARSA;ARSA;ARSA;ARSA;ARSA												OTUD4;OTUD4;OTUD4
430			cg14615128												cg21837069									GRID2IP												VWA1;VWA1
431			cg09651654												cg18576044
432			cg21700663												cg17004290																					CYP2U1
433			cg01188578												cg17137457									HADHA												CPT1B;CPT1B;CPT1B;CPT1B;CHKB-CPT1B;CPT1B;CPT1B;CPT1B
434			cg25309564												cg15567368									C22orf41
435			cg06060874												cg09908042									PRDM16;PRDM16												PCSK6;PCSK6;PCSK6;PCSK6;PCSK6;PCSK6;PCSK6;PCSK6
436			cg16814680												cg00740914
437			cg24840300												cg27312979									LPPR3												SORBS1;SORBS1;SORBS1;SORBS1;SORBS1;SORBS1;SORBS1
438			cg00033213												cg10490842									TOP1MT												CPT1B;CPT1B;CPT1B;CHKB-CPT1B;CPT1B;CPT1B;CPT1B;CPT1B
439			cg26400546												cg24284539									CDK18;CDK18;CDK18												CCDC3
440			cg17174023												cg20510080									KLHDC7B												LOC100144603;CHKB-CPT1B;CHKB
441			cg13092901												cg03738025									TYMP;SCO2;SCO2;TYMP;TYMP;SCO2;SCO2
442			cg00083937												cg10341513									MAPK8IP2												MAPK8IP2;MAPK8IP2
443			cg18826637												cg26034629																					ACR
444			cg04263740												cg23513727									VKORC1L1												ADM2;MIOX
445			cg00841781												cg26567213									LOC100144603;CHKB-CPT1B;CHKB												SHANK3
446			cg08505222												cg00009523									SHANK3												SNTG2
447			cg20494841												cg16867657																					ELOVL2
448			cg06653140												cg00765312									SKP2;SKP2												ALX1
449			cg17670013												cg11690194									GRAMD3;GRAMD3;GRAMD3;GRAMD3												ACOT7;ACOT7;ACOT7;ACOT7
450			cg27079096												cg27152890									OR52B4												PPP1R13L;PPP1R13L
451			cg16431787												cg17276082									LOC285768;LOC285768												ANAPC2;SSNA1
452			cg09124496												cg06793377									LOC285954;LOC285954;INHBA												SHANK3
453			cg16644494												cg07905748									ODF3B												NIT2
454			cg09173265												cg00947744									SBF1												NCAPH2;LMF2;NCAPH2
455			cg19354746												cg25607920									TYMP;ODF3B;TYMP;TYMP												HIVEP3;HIVEP3;HIVEP3;HIVEP3
456			cg09263513												cg02315732																					FTH1
457			cg27124406												cg23221113									RPL23AP82;RABL2B;RABL2B;RABL2B;RABL2B;RABL2B;RABL2B;RABL2B;RPL23AP82												ODF3B;ODF3B
458			cg23615741												cg08128734																					RASSF5;RASSF5
459			cg04190002												cg26337070									SHANK3												ATOH8
460			cg11156891												cg25408497																					ARSA;ARSA;ARSA;ARSA;ARSA;ARSA;ARSA;ARSA;ARSA;ARSA
461			cg11807280												cg19921271																					LMF2;NCAPH2;NCAPH2
462			cg19167907												cg23125492									TYMP;SCO2;SCO2;TYMP;TYMP;SCO2;SCO2												PAX6;PAX6;PAX6
463			cg01567113												cg26441142									ATCAY												MYC
464			cg12526693												cg00740510																					MPPED1
465			cg11036041												cg22156456									LIMCH1;LIMCH1;LIMCH1												EIF1
466			cg13022461												cg03873281									NCAPH2;NCAPH2												PDLIM4;PDLIM4
467			cg07553761												cg22943590									TRIM59
468			cg23126342												cg27023953									PCDH9;PCDH9												C22orf41
469			cg11829870												cg27057509									KLHDC7B;KLHDC7B												VARS2;VARS2;VARS2
470			cg12468786												cg15377887									MIOX
471			cg24713529												cg08042345									TYMP;SCO2;SCO2;TYMP;TYMP;SCO2;SCO2												C7orf30
472			cg05477582												cg24228559									CMTM1;CMTM1;CMTM1;CMTM1;CMTM1;CMTM1;CMTM1;CMTM1												MAPK8IP2;MAPK8IP2
473			cg18533225												cg21498547									KLHDC7B												DLGAP2
474			cg08270148												cg23375068																					MIOX
475			cg08173919												cg20569369									MAPK8IP2;MAPK8IP2
476			cg26513850												cg09456760									MAPK8IP2												RPL23AP82;RABL2B;RABL2B;RABL2B;RABL2B;RABL2B;RABL2B;RABL2B
477			cg09101062												cg16793781									C5orf34
478			cg18072871												cg05898618									ADM2												KCNQ1;KCNQ1
479			cg24867501												cg10968404									MIOX												LOC100144603;CHKB-CPT1B;CHKB
480			cg26137971												cg23027509									ADM2;ADM2												TYMP;SCO2;SCO2;TYMP;SCO2;TYMP;SCO2
481			cg01820962												cg02222791									NT5DC1
482			cg20704148												cg06976202									SLCO2B1;SLCO2B1												ADM2;ADM2
483			cg14217861												cg25994988									NOTCH1												UBASH3B
484			cg26882525												cg01620164									SLC36A3;SLC36A3												FIGN
485			cg20995573												cg05490029									MAPK8IP2												IL7
486			cg26889118												cg12899747
487			cg21294301												cg24794228																					ZNF577;ZNF577;ZNF577;ZNF577;ZNF577
488			cg02842158												cg24523259									LMF2												HLA-DMB
489			cg16898493												cg12682323									LMF2;NCAPH2;NCAPH2
490			cg05282459												cg13962846									SHANK3
491			cg10534638												cg08198851									ODF3B												BMP6
492			cg17629264												cg25203245									MAPK8IP2;MAPK8IP2												FLJ32810
493			cg19991948												cg20012601									TIAL1;TIAL1												MAML3
494			cg13954457												cg21911021									FBLL1												ZIK1
495			cg14164252												cg08234504									ARSA;ARSA;ARSA;ARSA;ARSA
496			cg14667273												cg18782736									VWA1;VWA1
497			cg05134736												cg06930252																					SBF1
498			cg06035200												cg25478114									ZHX2
499			cg23746497												cg07600533																					KLHDC7B
500			cg06701842												cg08296191									RPL23AP82;RABL2B;RABL2B;RABL2B;RABL2B;RABL2B;RABL2B;RABL2B;RPL23AP82												SHANK3
501			cg14018024												cg15894389									LAMC3												HTR2A;HTR2A;HTR2A
502			cg16788050												cg14692377																					SLC6A4;SLC6A4
503			cg07016730												cg23186333									SBF1												CD44;CD44;CD44;CD44;CD44
504			cg04235052												cg08890043																					CHKB-CPT1B;LOC100144603;CHKB
505			cg03957481												cg02301929									KLHDC7B												ARSA;ARSA;ARSA;ARSA;ARSA;ARSA;ARSA;ARSA;ARSA;ARSA
506			cg26038582												cg12012426									HIVEP3;HIVEP3;HIVEP3;HIVEP3												KIAA1530
507			cg17824465												cg22796704									C22orf41												ARHGAP22
508			cg10535132												cg14837792									PKD2L2
509			cg02555513												cg03752138									TYMP;SCO2;TYMP;SCO2;TYMP;SCO2;SCO2												SOCS3
510			cg06530441												cg05175318									CPT1B;CPT1B;CPT1B;CHKB-CPT1B;CPT1B;CPT1B;CPT1B;CPT1B												NRXN3;NRXN3;NRXN3
511			cg19611013												cg26553501
512			cg11654620												cg18851100									TYMP;ODF3B;TYMP;TYMP												SHANK3
513			cg27468880												cg17738613									ADAP1												GPC5
514			cg13174522												cg16464924									NCAPH2;LMF2;NCAPH2												GAA;GAA;GAA
515			cg19090384												cg02756845									LMF2												MAPK8IP2
516			cg22517356												cg00256932									TMEM88B												MAPK8IP2;MAPK8IP2
517			cg08993878												cg02405329																					ARSA;ARSA;ARSA;ARSA;ARSA
518			cg05615487												cg15084543									ACR												ELTD1;ELTD1
519			cg19086455												cg00082897									ARSA;ARSA;ARSA;ARSA;ARSA												TYMP;TYMP;TYMP
520			cg12119715												cg14782559									C22orf41												COL11A2;COL11A2;COL11A2
521			cg00984370												cg07737104									LMF2;NCAPH2;NCAPH2												NCAPH2
522			cg26201811												cg24627299									SHANK3												MET;MET
523			cg16886487												cg15794987									LMF2
524			cg18206914												cg03119308									SCO2;SCO2;SCO2;SCO2												RBM28;RBM28
525			cg19784428												cg06996138									NWD1												RPL23AP82;RABL2B;RABL2B;RABL2B;RABL2B;RABL2B;RABL2B;RABL2B;RPL23AP82
526			cg24088508												cg02380914									C1orf109												SHANK3
527			cg02441543												cg18939241									SHANK3												ATP10A
528			cg07583137												cg01528542									CHMP4C
529			cg21543270												cg00045070									PACS2;PACS2												PCSK9
530			cg17348244												cg10531637									HEATR2												C22orf41
531			cg02819655												cg19236675									PDE11A;PDE11A												PMS2L11
532			cg22662321												cg01081346									RABL2B;RPL23AP82;RABL2B;RABL2B;RABL2B;RABL2B;RABL2B;RABL2B;RPL23AP82												CPT1B;CPT1B;CPT1B;CPT1B;CHKB-CPT1B;CPT1B;CPT1B;CPT1B
533			cg12619204												cg04177826									SBF1												KLHDC7B
534			cg04748357												cg06444575									NCAPH2;LMF2;NCAPH2												VWA1;VWA1
535			cg14474302												cg00250645
536			cg18847598												cg13686042									ASAM												SBF1
537			cg08645278												cg06803201									MIOX;MIOX												CHKB-CPT1B;LOC100144603;CHKB
538			cg10507965												cg19565306									SCD;SCD												RPL23AP82;RABL2B;RABL2B;RABL2B;RPL23AP82;RABL2B;RABL2B;RABL2B;RABL2B;RABL2B;RABL2B;RABL2B;RABL2B;RABL2B;RABL2B;RABL2B
539			cg08260245												cg02907150									CPT1B;CPT1B;CHKB-CPT1B;CPT1B;CPT1B;CPT1B;CPT1B;CPT1B;CPT1B												PCNX
540			cg03403991												cg01505421									SHANK3												CHKB;CHKB-CPT1B
541			cg21211688												cg04581938									ADAMTSL2;ADAMTSL2
542			cg22531257												cg11188103									RPL23AP82;RABL2B;RABL2B;RABL2B;RPL23AP82;RABL2B;RABL2B;RABL2B;RABL2B;RABL2B;RABL2B;RABL2B;RABL2B;RABL2B;RABL2B;RABL2B												PTPN14
543			cg12017894												cg08160331									C22orf41												KLHL35
544			cg19758448												cg24724428									PGAP3												ELOVL2
545			cg08292959												cg19621271									MGAT5B;MGAT5B												ADM2;MIOX
546			cg00983520												cg10353737									CPT1B;CPT1B;CPT1B;CPT1B;CHKB-CPT1B;CPT1B;CPT1B;CPT1B;CPT1B;CPT1B;CPT1B;CPT1B												RPL23AP82;RABL2B;RABL2B;RABL2B;RPL23AP82;RABL2B;RABL2B;RABL2B;RABL2B;RABL2B;RABL2B;RABL2B;RABL2B;RABL2B;RABL2B;RABL2B
547			cg26739149												cg15764655																					SBF1
548															cg14171109																					MAPK8IP2;MAPK8IP2
549															cg09084244																					CDK2AP1
550															cg02019805
551															cg02872426																					DDO;DDO
552															cg23060735																					ARSA;ARSA;ARSA;ARSA;ARSA
553															cg04481810																					CCNL2;CCNL2;CCNL2;CCNL2
554															cg02309026
555															cg25174338																					DOCK5
556															cg06349546																					POLDIP3;RNU12;POLDIP3
557															cg01074797																					PDZK1IP1
558															cg15909600																					MAPK8IP2
559															cg03473532																					MKLN1
560															cg21070081
561															cg11953250																					ARSA;ARSA;ARSA;ARSA;ARSA
562															cg14615128																					GRID2IP
563															cg14911690																					PBX4
564															cg01204964																					ITSN1;CRYZL1;ITSN1;CRYZL1
565															cg09651654
566															cg21700663
567															cg01188578																					HADHA
568															cg25309564																					C22orf41
569															cg06060874																					PRDM16;PRDM16
570															cg13251842																					MIRLET7A3;LOC400931;MIRLET7B
571															cg16814680
572															cg24840300																					LPPR3
573															cg00033213																					TOP1MT
574															cg26400546																					CDK18;CDK18;CDK18
575															cg17174023																					KLHDC7B
576															cg13092901																					TYMP;SCO2;SCO2;TYMP;TYMP;SCO2;SCO2
577															cg00083937																					MAPK8IP2
578															cg18826637
579															cg04263740																					VKORC1L1
580															cg00841781																					LOC100144603;CHKB-CPT1B;CHKB
581															cg08505222																					SHANK3
582															cg20494841
583															cg06653140																					SKP2;SKP2
584															cg17670013																					GRAMD3;GRAMD3;GRAMD3;GRAMD3
585															cg27079096																					OR52B4
586															cg27169685																					C1orf159
587															cg16431787																					LOC285768;LOC285768
588															cg09124496																					LOC285954;LOC285954;INHBA
589															cg16644494																					ODF3B
590															cg09173265																					SBF1
591															cg19354746																					TYMP;ODF3B;TYMP;TYMP
592															cg09263513
593															cg27124406																					RPL23AP82;RABL2B;RABL2B;RABL2B;RABL2B;RABL2B;RABL2B;RABL2B;RPL23AP82
594															cg23615741
595															cg04190002																					SHANK3
596															cg11156891
597															cg11807280
598															cg19167907																					TYMP;SCO2;SCO2;TYMP;TYMP;SCO2;SCO2
599															cg01567113																					ATCAY
600															cg12526693
601															cg11036041																					LIMCH1;LIMCH1;LIMCH1
602															cg13022461																					NCAPH2;NCAPH2
603															cg07553761																					TRIM59
604															cg23126342																					PCDH9;PCDH9
605															cg11829870																					KLHDC7B;KLHDC7B
606															cg12468786																					MIOX
607															cg24713529																					TYMP;SCO2;SCO2;TYMP;TYMP;SCO2;SCO2
608															cg05477582																					CMTM1;CMTM1;CMTM1;CMTM1;CMTM1;CMTM1;CMTM1;CMTM1
609															cg18533225																					KLHDC7B
610															cg24976563																					DCAF11;DCAF11;DCAF11;DCAF11;DCAF11
611															cg08270148
612															cg19453093																					KCNK10;KCNK10;KCNK10
613															cg08173919																					MAPK8IP2;MAPK8IP2
614															cg26513850																					MAPK8IP2
615															cg09101062																					C5orf34
616															cg19640789																					ADAMTS10
617															cg18072871																					ADM2
618															cg24867501																					MIOX
619															cg26137971																					ADM2;ADM2
620															cg01820962																					NT5DC1
621															cg20704148																					SLCO2B1;SLCO2B1
622															cg14217861																					NOTCH1
623															cg26882525																					SLC36A3;SLC36A3
624															cg20995573																					MAPK8IP2
625															cg05373251
626															cg08426733																					VWA1;VWA1
627															cg08262002																					LDB2;LDB2
628															cg24217948																					SETBP1;SETBP1
629															cg26889118
630															cg21294301
631															cg02842158																					LMF2
632															cg16898493																					LMF2;NCAPH2;NCAPH2
633															cg09856996																					KIF26A
634															cg05282459																					SHANK3
635															cg10534638																					ODF3B
636															cg17629264																					MAPK8IP2;MAPK8IP2
637															cg19991948																					TIAL1;TIAL1
638															cg13954457																					FBLL1
639															cg14164252																					ARSA;ARSA;ARSA;ARSA;ARSA
640															cg14667273																					VWA1;VWA1
641															cg23360149																					ACBD5;ACBD5;ACBD5
642															cg05134736
643															cg06035200																					ZHX2
644															cg23746497
645															cg06701842																					RPL23AP82;RABL2B;RABL2B;RABL2B;RABL2B;RABL2B;RABL2B;RABL2B;RPL23AP82
646															cg14018024																					LAMC3
647															cg16788050
648															cg07016730																					SBF1
649															cg04235052
650															cg03957481																					KLHDC7B
651															cg26038582																					HIVEP3;HIVEP3;HIVEP3;HIVEP3
652															cg17824465																					C22orf41
653															cg10535132																					PKD2L2
654															cg02555513																					TYMP;SCO2;TYMP;SCO2;TYMP;SCO2;SCO2
655															cg01820374																					LAG3
656															cg06530441																					CPT1B;CPT1B;CPT1B;CHKB-CPT1B;CPT1B;CPT1B;CPT1B;CPT1B
657															cg19611013
658															cg11654620																					TYMP;ODF3B;TYMP;TYMP
659															cg27468880																					ADAP1
660															cg16419235																					PENK
661															cg13174522																					NCAPH2;LMF2;NCAPH2
662															cg02715006																					PCDHGA4;PCDHGA11;PCDHGA9;PCDHGA1;PCDHGB1;PCDHGB6;PCDHGB3;PCDHGA11;PCDHGB7;PCDHGA6;PCDHGA8;PCDHGA11;PCDHGA10;PCDHGA5;PCDHGB4;PCDHGA3;PCDHGA2;PCDHGB2;PCDHGA7;PCDHGB5
663															cg19090384																					LMF2
664															cg22517356																					TMEM88B
665															cg08993878
666															cg05615487																					ACR
667															cg19086455																					ARSA;ARSA;ARSA;ARSA;ARSA
668															cg12119715																					C22orf41
669															cg00984370																					LMF2;NCAPH2;NCAPH2
670															cg26201811																					SHANK3
671															cg16886487																					LMF2
672															cg18206914																					SCO2;SCO2;SCO2;SCO2
673															cg19784428																					NWD1
674															cg24088508																					C1orf109
675															cg02441543																					SHANK3
676															cg07583137																					CHMP4C
677															cg15578176																					UBE2J2;UBE2J2;UBE2J2;UBE2J2
678															cg21543270																					PACS2;PACS2
679															cg17348244																					HEATR2
680															cg02819655																					PDE11A;PDE11A
681															cg22662321																					RABL2B;RPL23AP82;RABL2B;RABL2B;RABL2B;RABL2B;RABL2B;RABL2B;RPL23AP82
682															cg12619204																					SBF1
683															cg04748357																					NCAPH2;LMF2;NCAPH2
684															cg14474302
685															cg18847598																					ASAM
686															cg08645278																					MIOX;MIOX
687															cg10507965																					SCD;SCD
688															cg08260245																					CPT1B;CPT1B;CHKB-CPT1B;CPT1B;CPT1B;CPT1B;CPT1B;CPT1B;CPT1B
689															cg03403991																					SHANK3
690															cg21211688																					ADAMTSL2;ADAMTSL2
691															cg22531257																					RPL23AP82;RABL2B;RABL2B;RABL2B;RPL23AP82;RABL2B;RABL2B;RABL2B;RABL2B;RABL2B;RABL2B;RABL2B;RABL2B;RABL2B;RABL2B;RABL2B
692															cg25769755																					MRPL20
693															cg12017894																					C22orf41
694															cg19758448																					PGAP3
695															cg08292959																					MGAT5B;MGAT5B
696															cg00983520																					CPT1B;CPT1B;CPT1B;CPT1B;CHKB-CPT1B;CPT1B;CPT1B;CPT1B;CPT1B;CPT1B;CPT1B;CPT1B
697															cg06532574																					ELL2
